# Supplementary material for: The Putative Protein Methyltransferase LAE1 of Trichoderma atroviride Is a Key Regulator of Asexual Development and Mycoparasitism
Source: PLoS One. 2013 Jun 24;8(6):e67144. doi: 10.1371/journal.pone.0067144 (PMC3691206; doi:10.1371/journal.pone.0067144)
Supplement: Table S1 — Primers used for qPCR analysis. (XLS) [file pone.0067144.s005.xls]

## Sheet: Tabelle1
Supplementary Table S1. Primers used for qPCR analysis
Triat2:	gene name or encoded protein	Primer name (forward)	Primer name (reverse)	sequence (forward)	sequence (reverse)	Primer efficiency	Tm ( °C)
229937	blr1	Fw229937RTPCR	Rev229937RTPCR	AATGCCACCTCCAAGTCA	TTCTCGCTCTTCTCGTATTGA	1	54
42429	blr2	Fw42429RTPCR	Rev42429RTPCR	GCCCTACCCTCATCAAAG	GCTTCTTCTTCTTCTCTCCT	1	54
156014	GH16 ß-1,3/4-glucanase	RT_FW_156014 (0053)	RT_Rev_156014 (0053)	ATCTCGCAACACCTGGAA	TTCGGTTTCTCGGATGATATG	1	58
134224	PKS	RT_FW_134224 (0057)	RT_FW_134224 (0057)	AGGGAACTGGAAACTTGA	ATGTAGCAGATGAGAGGATAA	1	54.8
53332	SSCR protein	RT_FW_53332 (0059)	RT_Rev_53332 (0059)	AGCCGTATGTGGTGATAG	TTATTGTGCGGTAAGAGAA	0.94	49.7
131539	SSCR protein	RT_FW_131539 (0060)	RT_Rev_131539 (0060)	CATTGCCTGTCTCCTCAA	ACCGCCATAGTTTCTCTTT	0.955	54.8
145909	subtilisin-like protease	RT_FW_145909 (0066)	RT_Rev_145909 (0066)	GGCGTGGTTGTTAATGAG	AAATGGCAGCAAACAGAG	0.95	497
85006	PKS	RT_FW_85006 (0058)	RT_Rev_85006 (0058)	TTGCCACAGAATCTTGAT	AGTCTTGATACACATTACCA	0.922	52.5
144038	GH16 ß	RT_FW_144038 (0071)	RT_Rev_144038 (0071)	CCTACGATATTCACAGATG	TGTTGATGATAACCACTG	0.915	52.5
128831	C-type lectin	RT_FW_128831 (0073)	RT_rev_128831 (0073)	GCATTGTTCATCTTGTAA	CTTCTCTTCGTAGGTATC	1	52.5
34350	GH16 ß-1,3/1,4-glucanase	RTfw34350	RTrev34350	GTTCCACGAGAAGAATCCG	GCCTCCTCCACCAATGTC	0.935	57.8
149951	Subtilisin-like protease	RTfw149951	RTrev149951	CTACCTACACTGCCACTC	AAGAAGAGTCGCTCAGAAT	0.909	50.3
160930	aspartyl protease	RTfw160930	RTrev160930	AGGACTTTGAGGAGGGCAG	AGAAGCAGTGGCGTTGGA	1	57.8
132795	C-type lectin	RT_atro_fw_ 132795	RT_atro_rev_ 132795	AGTTGGTCAATGTGATACG	CTGTCATTGTTGCTGGTA	91.6%	55.6
134073	cyanovirin_N	RT_FW_134073 (0076)	RT_Rev_134073 (0076)	TTGGCGGAGGAGCAAGTC	TTAATAGTTGAACACGAGAACCC	95.3%	54.8
42103	lae1	Lae1_ Atro_FW_RT	Lae1_ Atro_RV_RT	TATGAAGCAAGAGGATGT	AGTAAAGTAAGCGTGGTA	1
33350	lipoxygenase	Fw33350RTPCR	Rev33350RTPCR	TATCCAACGACACTCACAT	GGCATCCAGAGTCTTGAT	1	54
